# Supplementary material for: Piperacillin/Tazobactam Co-Delivery by Micellar Ionic Conjugate Systems Carrying Pharmaceutical Anions and Encapsulated Drug
Source: Pharmaceutics. 2024 Jan 30;16(2):198. doi: 10.3390/pharmaceutics16020198 (PMC10891911; doi:10.3390/pharmaceutics16020198)
Supplement: Supplementary file 1 [file pharmaceutics-16-00198-s001.zip]

Archive with 1 entries (1 files):
- pharmaceutics-2807338-supplementary.pdf
